# Supplementary material for: Crystallography, in Silico Studies, and In Vitro Antifungal Studies of 2,4,5 Trisubstituted 1,2,3-Triazole Analogues
Source: Antibiotics (Basel). 2020 Jun 20;9(6):350. doi: 10.3390/antibiotics9060350 (PMC7344790; doi:10.3390/antibiotics9060350)
Supplement: Supplementary file 1 [file antibiotics-09-00350-s001.zip]

Archive with 2 entries (2 files):
- Supplementary material/checkCIF_GKV10.pdf
- Supplementary material/gkv10.cif
